# Supplementary material for: SIN3A and SIN3B differentially regulate breast cancer metastasis
Source: Oncotarget. 2016 Oct 21;7(48):78713–25. doi: 10.18632/oncotarget.12805 (PMC5340233; doi:10.18632/oncotarget.12805)
Supplement: Supplementary file 2 [file oncotarget-07-78713-s002.xlsx]

## Sheet: SIN3
Unique gene expression changes following SIN3A knockdown
Gene ID	Fold Change
ABCC2	2.39778
ACOT4	4.13963
ADAMTS15	3.77588
AFAP1L2	2.86825
ALOXE3	4.73027
ANKRD1	-2.32494
ANKRD20A5P	2.32262
ANKRD34A	-2.205
AOC2	2.25527
ARRDC4	-2.17588
BARX2	-2.2193
C10orf91	5.57336
C16orf46	-2.41458
C1orf110	-2.92768
C1orf233	5.01677
CABLES1	2.62428
CALB2	2.09487
CASP1	11.1854
CD82	-2.22833
CDH11	-2.47279
CITED4	-3.48589
CLMP	4.13963
COL1A1	2.2942
CXCL12	12.4575
CYB5R2	-2.71045
CYP11A1	4.98498
CYP1A1	2.12253
DIO2	4.13963
DZIP1	-2.60602
E2F2	2.41425
EMP2	-2.56154
FMN1	-2.30279
FOS	2.13897
GNG2	3.36304
GPR137B	-2.03012
GRTP1	2.39467
HBA1/HBA2	3.7305
HIST2H2AC	3.39026
HIST2H2BE	2.15438
HMGA2	-2.19813
HSPA2	3.20274
IFIT2	2.33666
IL18	-2.10386
IL24	3.05779
IL6R	2.59012
IRX3	2.22234
KCNMB4	-3.54174
KIRREL3	-9.86558
KISS1	-3.48576
KITLG	2.09715
KRT81	3.11232
LHX4	-2.42952
LINC00460	2.3233
LINC00704	-3.23225
LOC283299	-4.20252
LTBP2	2.6587
MCOLN3	2.46063
mir-612	-2.90893
MMP1	-2.98119
NFATC4	2.06661
NOXRED1	2.61762
NPAS3	3.06972
NYNRIN	2.85416
OASL	3.94701
OR10A6	-2.97542
OTUB2	3.94701
OVCH2	-4.24158
PBX1	2.74976
PDE4B	2.4927
PER1	2.26289
PLEKHB1	-2.32836
POSTN	21.8867
PPFIA4	2.9817
PROX2	2.28274
PTGFR	-4.3129
PTPN7	3.55172
PTPRE	2.81423
RGS4	-3.39887
RGS9	-4.34146
RGS16	-3.78778
RNF112	2.08189
ROBO4	-2.12698
RYR3	4.56715
S100A2	2.72562
S1PR1	-2.86972
SALL2	-2.45749
SELPLG	4.17811
SERINC2	2.63034
SHISA2	2.50553
SLC7A8	7.63246
SLCO1B3	-2.06487
SLCO1B7	-2.22564
SNHG9	-2.27033
SNORD27	-6.89312
SNORD116-6	-9.0049
SNORD116-15	-10.282
SNORD116-20	-4.51959
SNORD116-22	-27.2899
SYTL1	3.47613
TAF1D	-1156
THY1	6.01769
TMEM231	-2.05061
TNFSF13B	-3.6646
TRIM16L	2.34315
TTYH2	-4.58122
ZBTB25	2.10497
ZMIZ1	2.06772
ZNF785	2.83669
Unique gene expression changes following SIN3B knockdown
Gene ID	Fold Change
ADIRF	2.02672
AGBL2	7.55633
ARHGEF10L	2.19256
ASIC1	3.09654
B4GALNT1	2.27387
B4GALNT4	2.27387
BAHCC1	2.41734
BAI2	2.14465
BIRC3	2.82105
BRSK2	14.6517
C11orf70	4.26199
C12orf66	-2.01458
C16orf52	2.30309
CASZ1	2.21585
CD68	2.17224
CDA	3.50828
CELSR2	2.21747
CFH	2.6717
COL16A1	5.11561
CORO1A	-4.60956
CRISPLD2	4.22303
CSF3	2.1809
DEGS2	3.01089
DEPDC7	2.40101
DGAT2	2.63094
DUOXA1	6.23913
EFNA3	-3.77228
EGR2	-2.53295
FAM86C1	-2.09356
FAM86C2P	-3.56094
FANK1	-2.85156
FBLN5	-2.22392
FBXO6	2.48757
FN3K	2.01595
G0S2	3.06879
GADD45A	2.04965
GALNT16	2.27496
GRIK4	2.50959
HDAC5	2.91647
HIC1	2.16637
HTRA1	2.73905
ID3	-2.17171
IFT88	-2.01112
IL32	4.90687
INHBE	-2.72052
JAG2	2.20026
KCNH3	4.63409
KCNJ11	2.77867
KCNMA1	21.4982
KCNQ4	3.05688
KIF17	3.29094
KLF17	7.96056
KRT14	17.1754
KRT15	2.52428
KRT80	-3.01907
KRT86	-4.23735
LCP1	-2.56765
LINC00341	-3.49579
LRP4	2.00206
MAPT	2.65208
MDK	2.37252
MIR137HG	2.48188
MMP15	3.76789
MRPL23-AS1	3.69382
MRPS31P5	-2.08963
MT1E	2.10709
MT1G	3.85875
MT1X	2.20993
MUC1	4.30015
MYCL	3.16886
MYPN	2.7225
NLRP3	2.90648
NLRP10	3.22376
NPR1	3.54408
OGDHL	3.40786
OSCP1	-3.14982
PCED1B	-2.64331
PCSK9	3.49151
PDE2A	2.38256
PDE4DIP	2.23202
PHLDA3	2.37833
PITPNC1	2.09575
PLA2G16	2.11029
POU6F1	2.91378
PPM1J	2.95594
PPP1R32	6.23255
PRTG	2.23827
PTGS2	2.8075
RAB3B	3.38609
RASGRF1	-2.04532
RBPMS2	2.74692
RPS10P7	3.71245
S100A4	2.59974
S100A10	-2.0822
SBK1	2.71283
SCARF1	3.31433
SCARNA2	4.76261
SCNN1D	2.73016
SECTM1	2.48292
SLC22A15	-2.28016
SLC25A21	3.88474
SLC2A4	5.2637
SLC9A5	3.15376
SOCS2	-2.17952
SP6	2.29848
SPATA17	-4.57473
SPINT1	2.84066
SPX	-2.98849
STARD10	2.02909
STAT5A	2.72055
SYPL2	5.77766
TC2N	-2.10805
TCEA3	2.40261
TIE1	3.8586
TPH1	-2.5738
TRADD	-2.12429
TSC22D1	-2.14162
TUB	3.55605
TXNIP	2.30146
VAMP1	2.21322
WDR25	-2.13772
WNK4	2.13894
WNT11	5.88747
WNT10B	3.49048
WT1	9.06245
Shared gene expression changes following SIN3A or SIN3B knockdown
Gene ID	Fold change (SIN3A knockdown)	Fold change (SIN3B knockdown)
ABCC3	4.25477	-2.14134
ADAMTSL4	-2.18933	2.48287
AMIGO2	2.32506	-4.50162
ANKFN1	-4.46366	-2.24279
ANPEP	4.49507	5.39869
ATF3	3.24877	2.2874
BTG2	3.57051	4.04146
CCND2	4.31376	3.53155
CSPG4	2.22116	2.96785
DCLK1	-2.21747	-3.95401
DCN	-12.8831	-37.0695
DHRS2	4.20522	-2.83363
DKK3	3.06827	-3.45125
GNAO1	3.68376	3.58865
GREM1	4.47262	-7.2458
ITGA10	-2.32676	2.82341
KRT7	2.07484	-2.62673
NES	2.62522	2.13864
NME4	2.20169	2.71395
NNMT	-2.29065	4.16587
NR4A1	2.40649	2.37178
PPT1	2.02615	2.0632
PTPRU	9.99256	8.04368
RAB3IL1	5.17596	5.32603
RND1	4.32517	5.06383
RPPH1	-2.38236	4.42958
RRAD	4.83905	2.65607
SNORD26	-8.44838	-9.29161
SNORD29	-9.80932	-10.4639
SNORD99	-13.6407	-14.8011
SNORD116-2	-3.28018	-3.54512
SNORD116-8	-4.74958	-5.68015
SNORD116-16	-17.5935	-9.95707
SNORD116-24	-8.30863	-12.9488
SOX21	-4.89259	2.28665
SPOCD1	2.06553	2.38635
TINAGL1	2.17981	-2.09379
WDR66	2.07223	2.51337
WNT2B	2.58185	2.53148
